# Supplementary material for: Isolation and Antioxidant Mechanism of Polyphenols from Sanghuangporous vaninii
Source: Antioxidants (Basel). 2024 Dec 5;13(12):1487. doi: 10.3390/antiox13121487 (PMC11674009; doi:10.3390/antiox13121487)
Supplement: Supplementary file 1 [file antioxidants-13-01487-s001.zip]

Archive with 1 entries (1 files):
- antioxidants-3308144-supplementary.pdf
